# Supplementary material for: Apple Polyphenol Diet Extends Lifespan, Slows down Mitotic Rate and Reduces Morphometric Parameters in Drosophila Melanogaster: A Comparison between Three Different Apple Cultivars
Source: Antioxidants (Basel). 2022 Oct 22;11(11):2086. doi: 10.3390/antiox11112086 (PMC9686679; doi:10.3390/antiox11112086)
Supplement: Supplementary file 1 [file antioxidants-11-02086-s001.zip]

Archive with 2 entries (2 files):
- Supplemental Figure S1.pptx
- Supplemental Figure S2.pptx
